# Supplementary material for: Quartz Tuning Fork Sensor-Based Dosimetry for Sensitive Detection of Gamma Radiation
Source: Materials (Basel). 2021 Nov 19;14(22):7035. doi: 10.3390/ma14227035 (PMC8619227; doi:10.3390/ma14227035)
Supplement: Supplementary file 1 [file materials-14-07035-s001.zip]

Archive with 1 entries (1 files):
- materials-1367575-supplementary.pdf
